# Supplementary material for: Septin 9 expression regulates ‘don't eat me’ signals and identifies an immune–epithelial class of intrahepatic cholangiocarcinoma
Source: Mol Oncol. 2024 Jul 31;18(10):2369–92. doi: 10.1002/1878-0261.13673 (PMC11459040; doi:10.1002/1878-0261.13673)
Supplement: Supplementary file 1 — Fig. S1. The landscape of liver tumor heterogeneity. Fig. S2. CK19, CDH1 and other SEPTs expression in cells from liver tumors. Fig. S3. Double positive CK19‐CDH1 population in iCCA tumor cells. Fig. S4. Pseudotime transformation according to alternative expression of SEPT9 and VIM in iCCA tumor cells. Fig. S5. Pseudotime expression CK19, EpCAM and CDH1 in iCCA tumor cell compartment. Fig. S6. Interface of the interactive web application. Fig. S7. Expression of markers following VIM and SEPT9 cell decision in iCCA tumor cells. Fig. S8. Function analysis of VIM and vim clusters single cell in iCCA. Fig. S9. Septin 9 and vimentin expression patterns characterize epithelial‐immune and mesenchymal iCCA cells. Fig. S10. The raw data for the immunoblotting bands in the figures. Table S1. The primers sequences of the genes tested in the experiment. Table S2. Best one hundred markers found on branching 2 of the pseudotime transformation based on alternative expression of septin 9‐vimentin in intrahepatic cholangiocarcinoma tumor cells. [file MOL2-18-2369-s001.zip]

Archive with 2 entries (2 files):
- aSupplemental material and methods.pdf
- Supplemental figures.pdf
